# Supplementary material for: Assessing Reproductive Performance to Establish Benchmarks for Small-Holder Beef Cattle Herds in South Africa
Source: Animals (Basel). 2022 Nov 1;12(21):3003. doi: 10.3390/ani12213003 (PMC9657001; doi:10.3390/ani12213003)
Supplement: Supplementary file 1 [file animals-12-03003-s001.zip]

Archive with 1 entries (1 files):
- animals-1931623-supplementary.pdf
